# Supplementary material for: Serum FHR1 binding to necrotic-type cells activates monocytic inflammasome and marks necrotic sites in vasculopathies
Source: Nat Commun. 2019 Jul 4;10:2961. doi: 10.1038/s41467-019-10766-0 (PMC6609651; doi:10.1038/s41467-019-10766-0)
Supplement: Supplementary file 4 — Source Data [file 41467_2019_10766_MOESM4_ESM.xlsx]

## Sheet: Fig. 1a
Fig. 1a
IL-1β in ng/ml
	-LPS			+LPS
	-	FHR1	BSA	-	FHR1	BSA
	0	5.21583	0	3.51618	4.16088	2.78838
	0.949405	4.91726	0.925595	2.86618	3.92309	2.62941
	0.142932	5.65348	0.0408228	4.61234	9.53924	4.67785
				3.31667	5.47454	3.29939
				4.93697	5.52546	5.29879

## Sheet: Fig. 1b
Fig. 1b
IL-1β in ng/ml
	-	FHR1	FHR2	FHL1	FH	BSA
	0	5.21583	0.0944444	1.13722	0	0
	0.949405	4.91726	0	0	0	0.925595
	0.0235119	0	0.318452	0.1	0	0.0854167
	0	5.65348	0	0.30538	0	0.0408228

## Sheet: Fig. 1c
Fig. 1c
IL-1β in ng/ml
	BSA	FHR3	FHR1
	1.76839	2.94885	12.069
	1.16494	3.19943	12.0862
	5.78391	1.92012	13.481

## Sheet: Fig. 1d
Fig. 1d
IL-1β in ng/ml
	FHR1 [µg/mL]	IL-10			IL-1b
	0	3.95098	2.74554	3.27528	4.2539	2.78956	1.43102
	0.625	2.56634	1.77065	1.85086	5.47849	3.04657	1.92408
	1.25	1.51219	1.09891	1.96914	5.97124	4.56301	3.62696
	2.5	0.759756	0.575652	1.75057	7.8578	7.29007	5.47696
	5	0.321219	0.138696	0.859714	8.51478	8.44418	7.32932

## Sheet: Fig. 1e
Fig. 1e
IL-1β in ng/ml
	time [min]	FHR1			BSA
	0	0	0	0	0	0	0
	15	0	0	0	0	0	0
	30	0	0	0	0	0	0
	60	0	0	0	0	0	0
	90	0	0	0	0	0	0
	120	0.0387451	0	0.136579	0	0	0
	180	1.188	0.504878	1.74553	0.0152157	0.0328455	0
	240	2.97498	3.03496	3.63132	0.0957647	0.523252	0.0305263

## Sheet: Fig. 1f
Fig. 1f
IL-1β in ng/ml
	-	FHR1	FHR1 1-2	FHR1 3-5	FH 19-20	BSA
	0.539655	12.3994	1.07874	12.6816	12.5747	1.27414
	0.310345	10.4747	2.80632	8.81552	10.5184	0.359195
	1.38161	9.17184	0.183908	4.73793	9.15402	1.15057

## Sheet: Fig. 1g
Fig. 1g
	LDH-measurement, LDH in %						cell titer blue assay, viability in %
				triplicates of
	-	FHR1	BSA	max LDH			-	FHR1	Nigericin	TritonX
	0	1.80026	0	97.6425			102.645	92.1649	1.86669	0.199621
				100.043			99.1958	112.986	1.02867	0.765006
				102.315			103.057	95.8818	10.5839	0.0183033
	0	2.98048	0	96.152			93.7163	96.3891	17.7056	1.34473
				104.275
				99.5732
	0.861904	9.2511	0	96.3608
				99.1189
				104.52

## Sheet: Fig. 1 h
Fig. 1h
MFI Alexa647 (103)
	healthy		necrotic
	BSA	FHRB	BSA	FHRB
	0.104	0.229	0.521	2.142
	0.215	0.52	0.804	2.756
	0.157	0.255	0.4	2.482

## Sheet: Fig. 1i
Fig. 1i
IL-18 in ng/ml
	-	FHR1	BSA
	0.109714	0.279841	0.108889
	0.0390159	0.121079	0.0379048
	0.0876327	0.213673	0.048898

## Sheet: Fig. 1j
Fig. 1j
TNFα in ng/ml
	-	FHR1	BSA
	0.368906	2.20047	0.423438
	0.339219	1.48344	0.310156
	0.297344	2.64531	0.569219

[truncated: 76 more sheets: Fig. 1k, Fig. 1l, Fig. 1m, Fig. 2a, Fig. 2b, Fig. 2c, Fig. 3a, Fig. 3b, Fig. 3c, Fig. 3d, Fig. 3e, Fig. 3f, Fig. 3g, Fig. 3h, Fig. 4f, Fig. 4g, Fig. 4h, Fig. 5a, Fig. 5b, Fig. 5d …]
